# Supplementary material for: ﻿Description of the larva of Platycnemisphasmovolans Hämäläinen, 2003 (Odonata, Platycnemididae), with a key to the larvae of the subfamily Platycnemidinae from the Sino-Japanese and Oriental regions
Source: Zookeys. 2024 Dec 10;1221:1–18. doi: 10.3897/zookeys.1221.138079 (PMC11653072; doi:10.3897/zookeys.1221.138079)
Supplement: XML Treatment for Platycnemis phasmovolans [file zookeys.1221.138079-treatment1.xml]

<!DOCTYPE tp:taxon-treatment
  PUBLIC "-//TaxonX//DTD Taxonomic Treatment Publishing DTD v0 20100105//EN" "tax-treatment-NSO.dtd">
<tp:taxon-treatment xmlns:tp="http://www.plazi.org/taxpub"><tp:treatment-meta><kwd-group><label>Taxon classification</label><kwd>
              <named-content content-type="kingdom">Animalia</named-content>
            </kwd><kwd>
              <named-content content-type="order">Odonata</named-content>
            </kwd><kwd>
              <named-content content-type="family">Platycnemididae</named-content>
            </kwd></kwd-group><mixed-citation publication-type="journal"><person-group><name><surname>Keetapithchayakul</surname><given-names>Tosaphol Saetung</given-names></name><name><surname>Phan</surname><given-names>Quoc Toan</given-names></name></person-group><article-title>﻿Description of the larva of <italic><tp:taxon-name><tp:taxon-name-part taxon-name-part-type="genus" reg="Platycnemis">Platycnemis</tp:taxon-name-part><tp:taxon-name-part taxon-name-part-type="species" reg="phasmovolans">phasmovolans</tp:taxon-name-part></tp:taxon-name></italic> Hämäläinen, 2003 (<tp:taxon-name><tp:taxon-name-part taxon-name-part-type="order">Odonata</tp:taxon-name-part></tp:taxon-name>, <tp:taxon-name><tp:taxon-name-part taxon-name-part-type="family">Platycnemididae</tp:taxon-name-part></tp:taxon-name>), with a key to the larvae of the subfamily <tp:taxon-name>Platycnemidinae</tp:taxon-name> from the Sino-Japanese and Oriental regions</article-title><source>Zookeys</source><day>10</day><month>12</month><year>2024</year><volume>1221</volume><fpage>1</fpage><lpage>18</lpage><pub-id pub-id-type="doi">10.3897/zookeys.1221.138079</pub-id></mixed-citation></tp:treatment-meta><tp:nomenclature><label>﻿</label><tp:taxon-name>
            <object-id xmlns:xlink="http://www.w3.org/1999/xlink" content-type="arpha" xlink:type="simple">5BF95E02-CDDB-533D-BB9B-52E853D310C3</object-id>
            <tp:taxon-name-part taxon-name-part-type="genus" reg="Platycnemis">Platycnemis</tp:taxon-name-part>
            <tp:taxon-name-part taxon-name-part-type="species" reg="phasmovolans">phasmovolans</tp:taxon-name-part>
          </tp:taxon-name><tp:taxon-authority>Hämäläinen, 2003</tp:taxon-authority></tp:nomenclature><tp:treatment-sec sec-type="material" id="SECID0EPIAC"><title>Material examined (larva).</title><p>Vietnam • 1 exuviae: 1 ♂ (collected as last stadium larva, reared in laboratory); 27 Jul. 2024; <named-content xmlns:xlink="http://www.w3.org/1999/xlink" content-type="dwc:verbatimCoordinates" xlink:type="simple"><named-content content-type="geo-json" specific-use="{&#34;type&#34;:&#34;Point&#34;,&#34;coordinates&#34;:[104.838278,18.990111]}" id="NCID0EYIAC" xlink:type="simple">18°59'24.4"N, 104°50'17.8"E</named-content></named-content>; elevation 266 m a.s.l.; Yen Khe Commune, Con Cuong District, Nghe An Province; T.S. Keetapithchayakul leg.; <abbrev xmlns:xlink="http://www.w3.org/1999/xlink" xlink:title="Zoological Collection of Duy Tan University" id="ABBRID0E4IAC" xlink:type="simple">ZCDTU</abbrev>. • 7 late stadium larvae: 1 ♂ (F-0), 1 ♀ (F-0), 1 ♂ (F-1), 2 ♀♀ (F-1), 1 ♂ (F-2), 1 ♀ (F-2); 27 Jul. 2024; same site and collector as above; <abbrev xmlns:xlink="http://www.w3.org/1999/xlink" xlink:title="Zoological Collection of Duy Tan University" id="ABBRID0EBJAC" xlink:type="simple">ZCDTU</abbrev>. • 2 early stadium larvae: 1 ♂, 1 ♀; 27 Jul. 2024; same site and collector as above; <abbrev xmlns:xlink="http://www.w3.org/1999/xlink" xlink:title="Zoological Collection of Duy Tan University" id="ABBRID0EFJAC" xlink:type="simple">ZCDTU</abbrev>.</p></tp:treatment-sec><tp:treatment-sec sec-type="description" id="SECID0EJJAC"><title>Description of larva.</title><p><bold>(based on 1 male (exuviae) and 1 female (F-1))</bold> Habitus (Fig. <xref ref-type="fig" rid="F2">2</xref>) slender and elongate, long thin legs, abdomen cylindrical, slightly tapered caudad, lamellae of caudal gills with terminal filament at apex; coloration varies from yellowish-brown to bright green brownish to brownish-black.</p><fig id="F2" position="float" orientation="portrait"><object-id xmlns:xlink="http://www.w3.org/1999/xlink" content-type="doi" xlink:type="simple">10.3897/zookeys.1221.138079.figure2</object-id><object-id xmlns:xlink="http://www.w3.org/1999/xlink" content-type="arpha" xlink:type="simple">2C9FFB9A-7F5E-5492-97DC-61D567CFE088</object-id><label>Figure 2.</label><caption><p>Colour variation of <italic><tp:taxon-name><tp:taxon-name-part taxon-name-part-type="genus" reg="Platycnemis">Platycnemis</tp:taxon-name-part><tp:taxon-name-part taxon-name-part-type="species" reg="phasmovolans">phasmovolans</tp:taxon-name-part></tp:taxon-name></italic> larva <bold>A</bold> pale yellowish-brown <bold>B</bold> dark yellowish-brown <bold>C</bold> blackish-brown.</p></caption><graphic xmlns:xlink="http://www.w3.org/1999/xlink" xlink:href="zookeys-1221-001_article-138079__-g002.jpg" position="float" orientation="portrait" xlink:type="simple" id="oo_1194993.jpg"><uri content-type="original_file" xlink:type="simple">https://binary.pensoft.net/fig/1194993</uri></graphic></fig><p><bold><italic>Head</italic></bold>: broad in dorsal view, roughly a strongly squashed pentagon in outline, with hind margin strongly excavated; bearing scattered simple setae; labrum flattened ventrally, outline with convex corners flanking central anterior concavity, with minute tubercles on distal half and basal glabrous; frons and vertex strongly raised with prominent ocelli; compound eyes narrow and rounded protruding postero-laterally; occiput with dense minute tubercles and scattered simple setae, convex in outline, anterior occiput with low raised prominences just behind margin of eyes (Fig. <xref ref-type="fig" rid="F3">3</xref>, indicated by red arrows); postocular lobes, rounded, scattered simple setae on anterior margin, with scattered papilliform setae and robust spiniform setae on posterior margin; genae (Figs <xref ref-type="fig" rid="F3">3B</xref>, <xref ref-type="fig" rid="F5">5A</xref>) with row of 2–3 blunt stout spines and simple setae on anterolateral margin. Antennae (Fig. <xref ref-type="fig" rid="F4">4A</xref>) filiform, 7-segmented with A2 the longest, relative length of antennomeres 0.93: 1 (0.4 mm): 0.95: 0.85: 0.58: 0.4: 0.33. Prementum (Fig. <xref ref-type="fig" rid="F4">4B</xref>) elongate subpentagonal shape, its basal hinge reaching anterior of mid coxae when mask folded; with two pairs of strong premental setae; lateral margin at base of palp with 3–4 distinct spiniform setae; with a row of 16–18 spiniform setae along distal half of lateral margin, with 1 pair long thin simple setae on middle of ventral side (Fig. <xref ref-type="fig" rid="F4">4C</xref>); ligula (Fig. <xref ref-type="fig" rid="F4">4F</xref>) strongly produced to form an obtuse angle, the two sides slightly convex; with one pair of short subapical protuberances and minute spiniform setae along margin; lobe of labial palp (Fig. <xref ref-type="fig" rid="F4">4D</xref>) 0.41 length of prementum with 4 setae on palpal lobe, outer margin with row of short spiniform setae, inner margin with weakly crenate; apex with 2 processes, the outer one truncate, but with a distinctly slanted or curved margin and bearing 5 distinct teeth, the innermost being largest and most isolated; inner process tapered then abruptly narrowed to thin acutely tipped end hook (Fig. <xref ref-type="fig" rid="F4">4E</xref>); movable hook slender and about 0.60 times as long as palpal lobe, acuminate, bent slightly inwards. Maxilla (Fig. <xref ref-type="fig" rid="F5">5B, C</xref>) galeolacinia with 7 teeth, 4 dorsal teeth approximately of the same size, apical teeth largest, 3 ventral teeth of small size. Mandible (Fig. <xref ref-type="fig" rid="F5">5D–G</xref>) with mandibular formula: L 1+1’234 a b/ R 1+1’234 y a, asymmetrical, robust with well-developed long teeth on each incisor lobe; left mandible with five incisor teeth, two molar teeth (a = b); right mandible with five incisor teeth, one molar tooth, an additional tooth.</p><fig id="F3" position="float" orientation="portrait"><object-id xmlns:xlink="http://www.w3.org/1999/xlink" content-type="doi" xlink:type="simple">10.3897/zookeys.1221.138079.figure3</object-id><object-id xmlns:xlink="http://www.w3.org/1999/xlink" content-type="arpha" xlink:type="simple">ACF8B9C3-B7AC-53CF-BE9D-BCDD93B42EA3</object-id><label>Figure 3.</label><caption><p>Head of <italic><tp:taxon-name><tp:taxon-name-part taxon-name-part-type="genus" reg="Platycnemis">Platycnemis</tp:taxon-name-part><tp:taxon-name-part taxon-name-part-type="species" reg="phasmovolans">phasmovolans</tp:taxon-name-part></tp:taxon-name></italic> larva <bold>A</bold> dorsal view <bold>B</bold> ventral view <bold>C</bold> frontal view <bold>D</bold> back view <bold>E</bold> lateral view. Arrow: prominence on occipital margin; triangle: row of spine and setae on genae.</p></caption><graphic xmlns:xlink="http://www.w3.org/1999/xlink" xlink:href="zookeys-1221-001_article-138079__-g003.jpg" position="float" orientation="portrait" xlink:type="simple" id="oo_1194994.jpg"><uri content-type="original_file" xlink:type="simple">https://binary.pensoft.net/fig/1194994</uri></graphic></fig><fig id="F4" position="float" orientation="portrait"><object-id xmlns:xlink="http://www.w3.org/1999/xlink" content-type="doi" xlink:type="simple">10.3897/zookeys.1221.138079.figure4</object-id><object-id xmlns:xlink="http://www.w3.org/1999/xlink" content-type="arpha" xlink:type="simple">4761A1DE-6A0E-5514-B55C-902A7D97FB71</object-id><label>Figure 4.</label><caption><p>Antenna and mouth parts of <italic><tp:taxon-name><tp:taxon-name-part taxon-name-part-type="genus" reg="Platycnemis">Platycnemis</tp:taxon-name-part><tp:taxon-name-part taxon-name-part-type="species" reg="phasmovolans">phasmovolans</tp:taxon-name-part></tp:taxon-name></italic> larva <bold>A</bold> left antenna <bold>B</bold> prementum, dorsal view <bold>C</bold> prementum, lateral view <bold>D</bold> left labial palp <bold>E</bold> detail of distal left palpal lobe <bold>F</bold> ligula (median lobe).</p></caption><graphic xmlns:xlink="http://www.w3.org/1999/xlink" xlink:href="zookeys-1221-001_article-138079__-g004.jpg" position="float" orientation="portrait" xlink:type="simple" id="oo_1194995.jpg"><uri content-type="original_file" xlink:type="simple">https://binary.pensoft.net/fig/1194995</uri></graphic></fig><fig id="F5" position="float" orientation="portrait"><object-id xmlns:xlink="http://www.w3.org/1999/xlink" content-type="doi" xlink:type="simple">10.3897/zookeys.1221.138079.figure5</object-id><object-id xmlns:xlink="http://www.w3.org/1999/xlink" content-type="arpha" xlink:type="simple">0022959D-B317-5AB7-AAF6-3EC15C2FD95D</object-id><label>Figure 5.</label><caption><p>Compound eyes and mouth parts of <italic><tp:taxon-name><tp:taxon-name-part taxon-name-part-type="genus" reg="Platycnemis">Platycnemis</tp:taxon-name-part><tp:taxon-name-part taxon-name-part-type="species" reg="phasmovolans">phasmovolans</tp:taxon-name-part></tp:taxon-name></italic> larva <bold>A</bold> genae <bold>B</bold> left maxilla, dorsal view <bold>C</bold> left maxilla, lateral view <bold>D</bold> right mandible, ventro-internal view <bold>E</bold> right mandible, internal view <bold>F</bold> left mandible, internal view <bold>G</bold> left mandible, ventro-internal view. Arrow indicates row of spines and setae.</p></caption><graphic xmlns:xlink="http://www.w3.org/1999/xlink" xlink:href="zookeys-1221-001_article-138079__-g005.jpg" position="float" orientation="portrait" xlink:type="simple" id="oo_1194996.jpg"><uri content-type="original_file" xlink:type="simple">https://binary.pensoft.net/fig/1194996</uri></graphic></fig><p><bold><italic>Thorax</italic></bold>: narrower than head, with scattered simple setae, papilliform setae, and white spots. Prothorax dorsally flattened; lateral angles acute, projecting sharply at postero-lateral corners; posterior margin gently keeled midline, forming subtle ridge across posterior border, rounding at lateral edges. Synthorax robust, slightly elongated; mesepisternum with pronounced lateral keels defining boundary with mesepimeron; keels slightly raised, forming well-defined ridge; dorsal surface of mesepisternum with faint longitudinal ridges, aligned parallel to midline; mesinfraepisternum slightly convex; wing pads pale with glabrous, parallel, anterior and posterior wing pads reaching to distal margin of S6; legs almost flat and long; femora thin with dark band on posterior side, row of spiniform setae and scattered simple setae; tibial comb with scattered setae and a few tridentate setae; two claws simple with pulvilliform empodium.</p><p><bold><italic>Abdomen</italic></bold>: cylindrical, slender, narrowing caudally, scattered simple setae, minute tubercles and white spots; abdominal terga with pale longitudinal line, posterior margin with pair of pale black spots; abdominal sterna smooth; abdominal pleura flatted on S2–S9, with scattered simple setae, and row of spiniform setae and simple setae on lateral margin, lateral spines on abdominal S5–S9 (S9≥S8≥S7&gt;S6&gt;&gt;S5) (Fig. <xref ref-type="fig" rid="F6">6A</xref>). S10 with cluster of spiniform setae externally at the basal of cerci; male gonapophyses (Fig. <xref ref-type="fig" rid="F6">6B, C</xref>) broad-based, conical, sharply pointed, slightly divergent in ventral view, almost reaching anterior margin of S10, with a row of simple setae on ventral margin; gonopore small, O-shape embossed with median fissure; female gonapophyses (Fig. <xref ref-type="fig" rid="F6">6D, E</xref>) with two pairs of long valvae; lateral valvae terminating in sharply pointed processes, slightly divergent, with a distinct postmedian ventral spine preceded by row long simple setae on each side, extending over sternite 10; central valvae longer than lateral valvae, smooth, slender, apically rounded. Caudal lamellae (Fig. <xref ref-type="fig" rid="F7">7</xref>) long and narrow, lanceolate, with irregular light and dark-brown markings, rather sparse spiniform setae and simple setae of variable lengths along margin, median trachea; terminal filament pale and slim; a distinct median trachea with spiniform setae array on both sides, reaching terminal filament; median lamella only slightly shorter and broader than lateral lamella.</p><fig id="F6" position="float" orientation="portrait"><object-id xmlns:xlink="http://www.w3.org/1999/xlink" content-type="doi" xlink:type="simple">10.3897/zookeys.1221.138079.figure6</object-id><object-id xmlns:xlink="http://www.w3.org/1999/xlink" content-type="arpha" xlink:type="simple">8AA67573-B7A5-51E0-AC93-78489648A462</object-id><label>Figure 6.</label><caption><p>Abdomen and gonapophysis of <italic><tp:taxon-name><tp:taxon-name-part taxon-name-part-type="genus" reg="Platycnemis">Platycnemis</tp:taxon-name-part><tp:taxon-name-part taxon-name-part-type="species" reg="phasmovolans">phasmovolans</tp:taxon-name-part></tp:taxon-name></italic> larva <bold>A</bold> S1–10, dorsal view <bold>B</bold> male gonapophysis, lateral view <bold>C</bold> male gonapophysis, dorsal view <bold>D</bold> female gonapophysis, lateral view <bold>E</bold> female gonapophysis, dorsal view.</p></caption><graphic xmlns:xlink="http://www.w3.org/1999/xlink" xlink:href="zookeys-1221-001_article-138079__-g006.jpg" position="float" orientation="portrait" xlink:type="simple" id="oo_1194997.jpg"><uri content-type="original_file" xlink:type="simple">https://binary.pensoft.net/fig/1194997</uri></graphic></fig><fig id="F7" position="float" orientation="portrait"><object-id xmlns:xlink="http://www.w3.org/1999/xlink" content-type="doi" xlink:type="simple">10.3897/zookeys.1221.138079.figure7</object-id><object-id xmlns:xlink="http://www.w3.org/1999/xlink" content-type="arpha" xlink:type="simple">7C77B26D-C0D1-5AA0-928E-4A8F4ABAE4E9</object-id><label>Figure 7.</label><caption><p>Caudal lamellae of <italic><tp:taxon-name><tp:taxon-name-part taxon-name-part-type="genus" reg="Platycnemis">Platycnemis</tp:taxon-name-part><tp:taxon-name-part taxon-name-part-type="species" reg="phasmovolans">phasmovolans</tp:taxon-name-part></tp:taxon-name></italic> larva <bold>A</bold> median lamella <bold>B</bold> lateral lamella.</p></caption><graphic xmlns:xlink="http://www.w3.org/1999/xlink" xlink:href="zookeys-1221-001_article-138079__-g007.jpg" position="float" orientation="portrait" xlink:type="simple" id="oo_1194998.jpg"><uri content-type="original_file" xlink:type="simple">https://binary.pensoft.net/fig/1194998</uri></graphic></fig></tp:treatment-sec><tp:treatment-sec sec-type="material" id="SECID0EPCAE"><title>Material examined (adult).</title><p>Vietnam • 4 ♂♂; 21 May 2024; <named-content xmlns:xlink="http://www.w3.org/1999/xlink" content-type="dwc:verbatimCoordinates" xlink:type="simple"><named-content content-type="geo-json" specific-use="{&#34;type&#34;:&#34;Point&#34;,&#34;coordinates&#34;:[104.838278,18.990111]}" id="NCID0EYCAE" xlink:type="simple">18°59'24.4"N, 104°50'17.8"E</named-content></named-content>; elevation 266 m a.s.l.; Yen Khe Commune, Con Cuong District, Nghe An Province; Q.T. Phan leg.; <abbrev xmlns:xlink="http://www.w3.org/1999/xlink" xlink:title="Zoological Collection of Duy Tan University" id="ABBRID0E4CAE" xlink:type="simple">ZCDTU</abbrev>. • 3 ♂♂, 2 ♀♀; 27 Jul. 2024; same site and collector as above.</p></tp:treatment-sec><tp:treatment-sec sec-type="Additional observations (adult)" id="SECID0EBDAE"><title>Additional observations (adult).</title><p>China • 1 ♂ 26–31 May 2020; <named-content xmlns:xlink="http://www.w3.org/1999/xlink" content-type="dwc:verbatimCoordinates" xlink:type="simple"><named-content content-type="geo-json" specific-use="{&#34;type&#34;:&#34;Point&#34;,&#34;coordinates&#34;:[107.900000,25.310000]}" id="NCID0EKDAE" xlink:type="simple">25°18'36.0"N, 107°54'00.0"E</named-content></named-content>; Maolan National Nature Reserve, Guizhou, Libo County, Province, Ruibin Song observer.</p></tp:treatment-sec><tp:treatment-sec sec-type="description" id="SECID0EPDAE"><title>Brief description of adult.</title><p><bold>Male</bold> (Fig. <xref ref-type="fig" rid="F8">8A</xref>) – <bold><italic>Head</italic></bold>: black with broad bluish transverse stripe across frons and genae, broken in middle above pale blue postclypeus (Fig. <xref ref-type="fig" rid="F1">1A</xref>). <bold><italic>Thorax</italic></bold>: prothorax black with paired blue lateral markings on pronotum with irregular inner margins; propleuron entirely black (Fig. <xref ref-type="fig" rid="F1">1C</xref>); synthorax black with narrow blue antehumeral stripes, two distinct lateral stripes: one pale blue on metepisternum, the other tending to very pale blueish-yellow on lower margin of metepimeron (Fig. <xref ref-type="fig" rid="F1">1C</xref>); fore legs with femora white, except anterior side which is black in the apical third; tibiae and tarsi black; mid and hind legs with femora and tibiae wholly white, tibiae enormously dilated, feather-like, length 2.87 times and 3.22 times maximum width, respectively. <italic>Abdomen</italic>: black with blueish-white pattern: S1 with heart-shaped spot laterally; S2 with narrow stripes along lower margin and 1–2 markings above stripes; S3-6 with basal rings, concave dorsally, smallest on S3 and largest on S6, that on S3 incomplete dorsally; S6 marking one-third length of segment; S7 with ventro-lateral basal marking; S8–9 entirely black; posterior half of S10 dorsum blue to pale yellowish (Fig. <xref ref-type="fig" rid="F1">1G</xref>); appendages pale, as illustrated (Fig. <xref ref-type="fig" rid="F1">1E, G</xref>).</p><fig id="F8" position="float" orientation="portrait"><object-id xmlns:xlink="http://www.w3.org/1999/xlink" content-type="doi" xlink:type="simple">10.3897/zookeys.1221.138079.figure8</object-id><object-id xmlns:xlink="http://www.w3.org/1999/xlink" content-type="arpha" xlink:type="simple">E8F50C9A-63FB-5059-908D-418918A27B82</object-id><label>Figure 8.</label><caption><p>Adult habitus <bold>A</bold> male <bold>B</bold> female <bold>C</bold> immature female.</p></caption><graphic xmlns:xlink="http://www.w3.org/1999/xlink" xlink:href="zookeys-1221-001_article-138079__-g008.jpg" position="float" orientation="portrait" xlink:type="simple" id="oo_1194999.jpg"><uri content-type="original_file" xlink:type="simple">https://binary.pensoft.net/fig/1194999</uri></graphic></fig><p><bold>Female</bold> (Fig. <xref ref-type="fig" rid="F8">8B, C</xref>): As male unless otherwise stated (Fig. <xref ref-type="fig" rid="F1">1B, D, F, H</xref>): colour pattern blue replaced by yellow tending to white (Fig. <xref ref-type="fig" rid="F8">8B, C</xref>). Posterior pronotal lobe weakly developed, smooth, without spine. Tibiae not dilated. Abdomen, full stripe on S1, S2–6 the basal bands extend dorsally but do not form complete rings. S7 with on ventro-distal marking, but pale in middle; S8 with complete pale yellow broad ventral border to tergite; S9 broadly pale yellow ventrally, S10 and anal appendages entirely pale (Fig. <xref ref-type="fig" rid="F1">1H</xref>).</p><p>This description agrees almost exactly with <xref ref-type="bibr" rid="B10">Hämäläinen (2003)</xref> and hence we may be confident of the identity of the larvae from which specimens were bred.</p></tp:treatment-sec><tp:treatment-sec sec-type="distribution" id="SECID0EEGAE"><title>Distribution.</title><p>Lao PDR: Bolikhamsai Province, Kaew Neua Pass area (<xref ref-type="bibr" rid="B10">Hämäläinen 2003</xref>, <xref ref-type="bibr" rid="B12">2020</xref>); Vietnam: Nghe An Province, Yen Khe Commune, Con Cuong District (this study, new record); China: Guizhou Province, Libo County, Maolan National Nature Reserve (<xref ref-type="bibr" rid="B25">Pu et al. 2019</xref>; this study); Guangxi Province, Hechi, Jinchengjiang District (<xref ref-type="bibr" rid="B28">Yu 2010</xref>; <xref ref-type="bibr" rid="B12">Hämäläinen 2020</xref>).</p></tp:treatment-sec><tp:treatment-sec sec-type="biology|habitat" id="SECID0E5GAE"><title>Habitat and biology.</title><p>The larvae of <italic><tp:taxon-name><tp:taxon-name-part taxon-name-part-type="genus" reg="Platycnemis">P.</tp:taxon-name-part><tp:taxon-name-part taxon-name-part-type="species" reg="phasmovolans">phasmovolans</tp:taxon-name-part></tp:taxon-name></italic> inhabit forest pools, which are small, shallow bodies of water formed by rainwater or slow-moving streams (Fig. <xref ref-type="fig" rid="F9">9</xref>). These pools may be temporary or permanent. The larvae secrete themselves among riparian vegetation and leaf litter. The composition of the pool or stream bed where collections were made included silt (30%), small stones/pebbles/gravel/sand (5%), leaf litter (45%), and riparian/root tree debris (20%). The larval coloration acts as camouflage, allowing them to blend perfectly with their surroundings. Black larvae were typically found in dark-brown leaf litter mixed with silt or mud, whereas yellowish/brown larvae were found on riparian roots or brown/yellow leaf litter, such as bamboo leaves. The larvae were found coexisting with the larvae of <italic><tp:taxon-name><tp:taxon-name-part taxon-name-part-type="genus" reg="Coeliccia">Coeliccia</tp:taxon-name-part></tp:taxon-name></italic> spp., <italic><tp:taxon-name><tp:taxon-name-part taxon-name-part-type="genus" reg="Copera">Copera</tp:taxon-name-part><tp:taxon-name-part taxon-name-part-type="species" reg="vittata">vittata</tp:taxon-name-part></tp:taxon-name></italic> (Selys, 1863), and <italic><tp:taxon-name><tp:taxon-name-part taxon-name-part-type="genus" reg="Copera">Copera</tp:taxon-name-part><tp:taxon-name-part taxon-name-part-type="species" reg="marginipes">marginipes</tp:taxon-name-part></tp:taxon-name></italic> (Rambur, 1842). Adults of <italic><tp:taxon-name><tp:taxon-name-part taxon-name-part-type="genus" reg="Platycnemis">P.</tp:taxon-name-part><tp:taxon-name-part taxon-name-part-type="species" reg="phasmovolans">phasmovolans</tp:taxon-name-part></tp:taxon-name></italic> were also observed mating and laying eggs near the larval habitats. The larvae displayed agonistic behaviour (Fig. <xref ref-type="fig" rid="F10">10</xref>), characterized by the tendency to hold the distal end of the abdomen slightly upturned, while the caudal lamellae were splayed and pointed upwards.</p><fig id="F9" position="float" orientation="portrait"><object-id xmlns:xlink="http://www.w3.org/1999/xlink" content-type="doi" xlink:type="simple">10.3897/zookeys.1221.138079.figure9</object-id><object-id xmlns:xlink="http://www.w3.org/1999/xlink" content-type="arpha" xlink:type="simple">DE0AF50E-4647-54C8-B88C-BDA708E531A4</object-id><label>Figure 9.</label><caption><p>Habitat of <italic><tp:taxon-name><tp:taxon-name-part taxon-name-part-type="genus" reg="Platycnemis">Platycnemis</tp:taxon-name-part><tp:taxon-name-part taxon-name-part-type="species" reg="phasmovolans">phasmovolans</tp:taxon-name-part></tp:taxon-name></italic> larva <bold>A</bold> small spring-fed pool in forest <bold>B</bold> rainwater drainage path <bold>C</bold> pool in bamboo trunk (man-made) <bold>D</bold> seasonal forest pool</p></caption><graphic xmlns:xlink="http://www.w3.org/1999/xlink" xlink:href="zookeys-1221-001_article-138079__-g009.jpg" position="float" orientation="portrait" xlink:type="simple" id="oo_1195000.jpg"><uri content-type="original_file" xlink:type="simple">https://binary.pensoft.net/fig/1195000</uri></graphic></fig><fig id="F10" position="float" orientation="portrait"><object-id xmlns:xlink="http://www.w3.org/1999/xlink" content-type="doi" xlink:type="simple">10.3897/zookeys.1221.138079.figure10</object-id><object-id xmlns:xlink="http://www.w3.org/1999/xlink" content-type="arpha" xlink:type="simple">8E1FE5DD-8C0B-5D32-881E-A24B3C7B5BE8</object-id><label>Figure 10.</label><caption><p><italic><tp:taxon-name><tp:taxon-name-part taxon-name-part-type="genus" reg="Platycnemis">Platycnemis</tp:taxon-name-part><tp:taxon-name-part taxon-name-part-type="species" reg="phasmovolans">phasmovolans</tp:taxon-name-part></tp:taxon-name></italic> larva display agonistic display behaviour.</p></caption><graphic xmlns:xlink="http://www.w3.org/1999/xlink" xlink:href="zookeys-1221-001_article-138079__-g010.jpg" position="float" orientation="portrait" xlink:type="simple" id="oo_1195002.jpg"><uri content-type="original_file" xlink:type="simple">https://binary.pensoft.net/fig/1195002</uri></graphic></fig></tp:treatment-sec><tp:treatment-sec><!--Section generated to contain objects referenced in tp:taxon-treatment.--><fig id="F1" position="float" orientation="portrait"><object-id xmlns:xlink="http://www.w3.org/1999/xlink" content-type="doi" xlink:type="simple">10.3897/zookeys.1221.138079.figure1</object-id><object-id xmlns:xlink="http://www.w3.org/1999/xlink" content-type="arpha" xlink:type="simple">499D88CE-738E-5197-8156-B08DF02ABDC4</object-id><label>Figure 1.</label><caption><p>Adult characters of <italic><tp:taxon-name><tp:taxon-name-part taxon-name-part-type="genus" reg="Platycnemis">Platycnemis</tp:taxon-name-part><tp:taxon-name-part taxon-name-part-type="species" reg="phasmovolans">phasmovolans</tp:taxon-name-part></tp:taxon-name></italic><bold>A, C, E, G</bold> male <bold>B, D, F, H</bold> female <bold>A, B</bold> head, frontal view <bold>C, D</bold> thorax, lateral view <bold>E</bold> abdominal tip including appendages, dorsal view <bold>F</bold> posterior pronotal lobe of prothorax in lateral view <bold>G–H</bold> abdominal tip including appendages, lateral view.</p></caption><graphic xmlns:xlink="http://www.w3.org/1999/xlink" xlink:href="zookeys-1221-001_article-138079__-g001.jpg" position="float" orientation="portrait" xlink:type="simple" id="oo_1194992.jpg"><uri content-type="original_file" xlink:type="simple">https://binary.pensoft.net/fig/1194992</uri></graphic></fig></tp:treatment-sec><ref-list><ref id="B10"><mixed-citation xmlns:xlink="http://www.w3.org/1999/xlink" xlink:type="simple"><person-group><name name-style="western"><surname>Hämäläinen</surname><given-names>M</given-names></name></person-group> (<year>2003</year>) <italic><tp:taxon-name><tp:taxon-name-part taxon-name-part-type="genus">Platycnemis</tp:taxon-name-part><tp:taxon-name-part taxon-name-part-type="species">phasmovolans</tp:taxon-name-part></tp:taxon-name></italic> sp. nov. – an extraordinary damselfly from Laos with notes on its East Asian congeners (<tp:taxon-name><tp:taxon-name-part taxon-name-part-type="order">Odonata</tp:taxon-name-part></tp:taxon-name>: <tp:taxon-name><tp:taxon-name-part taxon-name-part-type="family">Platycnemididae</tp:taxon-name-part></tp:taxon-name>). Tombo, Matsumoto 46 (1/4): 1–7.</mixed-citation></ref><ref id="B12"><mixed-citation xmlns:xlink="http://www.w3.org/1999/xlink" xlink:type="simple"><person-group><name name-style="western"><surname>Hämäläinen</surname><given-names>M</given-names></name></person-group> (<year>2020</year>) <article-title>A memorable encounter with <italic><tp:taxon-name><tp:taxon-name-part taxon-name-part-type="genus">Platycnemis</tp:taxon-name-part><tp:taxon-name-part taxon-name-part-type="species">phasmovolans</tp:taxon-name-part></tp:taxon-name></italic>, the ‘Flying Phantom Featherleg’ in Laos.</article-title><source>Agrion</source><volume>24</volume>(<issue>2</issue>): <fpage>84</fpage>–<lpage>88</lpage>.</mixed-citation></ref><ref id="B25"><mixed-citation xmlns:xlink="http://www.w3.org/1999/xlink" xlink:type="simple"><person-group><name name-style="western"><surname>Pu</surname><given-names>X</given-names></name><name name-style="western"><surname>Lan</surname><given-names>H</given-names></name><name name-style="western"><surname>Yu</surname><given-names>X</given-names></name></person-group> (<year>2019</year>) <article-title>A new record species of the genus <italic><tp:taxon-name><tp:taxon-name-part taxon-name-part-type="genus">Platycnemis</tp:taxon-name-part></tp:taxon-name></italic> Burmeister from China.</article-title><source>Journal of Chongqing Normal University (Natural Science)</source><volume>36</volume>(<issue>4</issue>): <fpage>36</fpage>–<lpage>39</lpage>.</mixed-citation></ref><ref id="B28"><mixed-citation xmlns:xlink="http://www.w3.org/1999/xlink" xlink:type="simple"><person-group><name name-style="western"><surname>Yu</surname><given-names>X</given-names></name></person-group> (<year>2010</year>) <tp:taxon-name><tp:taxon-name-part taxon-name-part-type="order">Odonata</tp:taxon-name-part></tp:taxon-name> Research. <ext-link xlink:href="https://www.chinaodonata.top/list/leaf/725.html?lang=en" ext-link-type="uri" xlink:type="simple">https://www.chinaodonata.top/list/leaf/725.html?lang=en</ext-link> [accessed: 26 October 2024]</mixed-citation></ref></ref-list></tp:taxon-treatment>
